# Supplementary material for: Environmental and Sensor Integration Influences on Temperature Measurements by Rotary-Wing Unmanned Aircraft Systems
Source: Sensors (Basel). 2019 Mar 26;19(6):1470. doi: 10.3390/s19061470 (PMC6471934; doi:10.3390/s19061470)
Supplement: Supplementary file 1 [file sensors-19-01470-s001.zip]

Archive with 7 entries (4 files):
- Supplementary/
- Supplementary/SFig01.pdf
- __MACOSX/
- __MACOSX/Supplementary/
- __MACOSX/Supplementary/._SFig01.pdf
- Supplementary/SFig02.pdf
- __MACOSX/Supplementary/._SFig02.pdf
